# Supplementary material for: Structome Analysis of Virulent Mycobacterium tuberculosis, Which Survives with Only 700 Ribosomes per 0.1 fl of Cytoplasm
Source: PLoS One. 2015 Jan 28;10(1):e0117109. doi: 10.1371/journal.pone.0117109 (PMC4309607; doi:10.1371/journal.pone.0117109)
Supplement: S1 Table — (XLSX) [file pone.0117109.s006.xlsx]

## Sheet: Cell #1
order of section	Photo (negative) number	short axis (OM diameter) (nm)	short axis (OM radius) (nm)	long axis (OM diameter) (nm)	long axis (OM radius) (nm)	short axis (diameter, PM) (nm)	short axis (radius, PM) (nm)	long axis (diameter, PM) (nm)	long axis (radius, PM) (nm)	Perimeter of OM of the section (nm)	Perimeter of PM of the section (nm)	Area of bacillus cross section (nm2)	Area of cytoplasm (nm2)	Area of bacillus cross section (µm2)	Area of cytoplasm (µm2)	Sueface area of OM (µm2)	Sueface area of PM (µm2)	Volume of bacillus cross section (nm3)	Volume of cytoplasm cross section (nm3)	Volume of bacillus cross section (µm3)	Volume of cytoplasm cross section (µm3)	number of ribosomes
1	AB0392	341.25	170.625	363.25	181.625	255.25	127.625	331.5	165.75	893.86	692.625	97357.2	66456.8	0.0973572	0.0664568	0.0409919	0.0365693	5.35465e+06	3.65512e+06	0.00535465	0.00365512	2
2	AB0397	280.75	140.375	339.25	169.625	193.75	96.875	251.25	125.625	596.755	637.168	74804.8	38232.9	0.0748048	0.0382329	0.0376239	0.0435381	4.11426e+06	2.10281e+06	0.00411426	0.00210281	18
3	AB0399	332.25	166.125	383.25	191.625	298.25	149.125	304	152	771.386	946.034	100009	71210.5	0.100009	0.0712105	0.0450383	0.0478943	5.50047e+06	3.91658e+06	0.00550047	0.00391658	34
4	AB0401	326	163	446.25	223.125	294.75	147.375	388.5	194.25	866.372	795.575	114258	89936.2	0.114258	0.0899362	0.0479749	0.0443083	6.28418e+06	4.94649e+06	0.00628418	0.00494649	39
5	AB0403	334.25	167.125	435.5	217.75	301.75	150.875	437.25	218.625	878.171	815.634	114327	103626	0.114327	0.103626	0.0489808	0.0452817	6.28799e+06	5.69941e+06	0.00628799	0.00569941	30
6	AB0406	348	174	451	225.5	319.75	159.875	398.75	199.375	902.95	830.973	123267	100139	0.123267	0.100139	0.0485347	0.045663	6.77967e+06	5.50762e+06	0.00677967	0.00550762	33
7	AB0408	334	167	465.25	232.625	307.25	153.625	416.5	208.25	861.947	829.499	122046	100507	0.122046	0.100507	0.0493134	0.0459875	6.71252e+06	5.52789e+06	0.00671252	0.00552789	20
8	AB0410	337.25	168.625	472.25	236.125	314.5	157.25	443	221.5	931.268	842.773	125087	109424	0.125087	0.109424	0.0508953	0.0470907	6.87981e+06	6.01834e+06	0.00687981	0.00601834	41
9	AB0412	371.75	185.875	466.75	233.375	338.75	169.375	425	212.5	919.469	869.617	136278	113073	0.136278	0.113073	0.0530531	0.0490457	7.49528e+06	6.219e+06	0.00749528	0.006219	43
10	AB0414	373.5	186.75	504	252	349.25	174.625	448.25	224.125	1009.73	913.864	147846	122955	0.147846	0.122955	0.0557706	0.0507087	8.13156e+06	6.76253e+06	0.00813156	0.00676253	45
11	AB0416	381.75	190.875	503.25	251.625	352.5	176.25	458.5	229.25	1018.29	930.088	150887	126937	0.150887	0.126937	0.0583016	0.0523879	8.2988e+06	6.98154e+06	0.0082988	0.00698154	41
12	AB0420	425.25	212.625	529.25	264.625	401.75	200.875	499	249.5	1101.77	974.926	176765	157451	0.176765	0.157451	0.0581232	0.0528584	9.72205e+06	8.65982e+06	0.00972205	0.00865982	94
13	AB0422	421.5	210.75	466	233	398.25	199.125	426.25	213.125	1011.8	947.198	154267	133325	0.154267	0.133325	0.0601268	0.055722	8.48469e+06	7.33285e+06	0.00848469	0.00733285	60
14	AB0428	439.75	219.875	560	280	436	218	520.25	260.125	1174.63	1079.06	193412	178151	0.193412	0.178151	0.0636475	0.0586991	1.06377e+07	9.79831e+06	0.0106377	0.00979831	62
15	AB0430	447	223.5	564.75	282.375	406.5	203.25	516	258	1139.82	1055.46	198268	164740	0.198268	0.16474	0.0612706	0.0559735	1.09048e+07	9.06072e+06	0.0109048	0.00906072	75
16	AB0432	382.75	191.375	568.5	284.25	352.25	176.125	531	265.5	1088.2	979.941	170897	146905	0.170897	0.146905	0.0590074	0.0531342	9.39936e+06	8.07975e+06	0.00939936	0.00807975	63
17	AB0434	384.5	192.25	522.5	261.25	349	174.5	492.75	246.375	1057.52	952.212	157787	135065	0.157787	0.135065	0.057896	0.0527205	8.67831e+06	7.42856e+06	0.00867831	0.00742856	44
18	AB0436	520.75	260.375	520.75	260.375	349	174.5	487.75	243.875	1047.79	964.897	212985	133694	0.212985	0.133694	0.0572633	0.0527854	1.17142e+07	7.35318e+06	0.0117142	0.00735318	45
19	AB0438	391.75	195.875	489.75	244.875	368.5	184.25	446.25	223.125	1034.51	954.572	150686	129153	0.150686	0.129153	0.0568982	0.0525015	8.28774e+06	7.10343e+06	0.00828774	0.00710343	36
20	AB0439	377.75	188.875	484	242	345.75	172.875	441.5	220.75	1034.51	954.572	143595	119890	0.143595	0.11989	0.0528503	0.047115	7.89773e+06	6.59395e+06	0.00789773	0.00659395	24
21	AB0441	334.25	167.125	410.75	205.375	309.5	154.75	344.75	172.375	887.316	758.702	107830	83802.1	0.10783	0.0838021	0.0457684	0.0385324	5.93064e+06	4.60911e+06	0.00593064	0.00460911	4
22	AB0443	330	165	370.75	185.375	270.5	135.25	291.75	145.875	776.991	642.478	96091.5	61982.3	0.0960915	0.0619823	0.0422478	0.0331704	5.28503e+06	3.40903e+06	0.00528503	0.00340903	5
23	AB0445	305.25	152.625	355.75	177.875	254.25	127.125	232	116	759.292	563.717	85288.5	46327.5	0.0852885	0.0463275	0.0349712	0.0244985	4.69087e+06	2.54801e+06	0.00469087	0.00254801	6
24	AB0446	261	130.5	293.75	146.875	261	130.5	293.75	146.875	512.389	327.139	60215.5	60215.5	0.0602155	0.0602155	0.0140907	0.00899631	3.31185e+06	3.31185e+06	0.00331185	0.00331185	0
	Total	8782.25	4391.12	10966.5	5483.25	7828	3914	9825.5	4912.75	22276.8	20258.7	3.21426e+06	2.5932e+06	3.21426	2.5932	1.20064	1.09518	1.76784e+08	1.42626e+08	0.176784	0.142626	864
	Average	365.927	182.964	456.938	228.469	326.167	163.083	409.396	204.698	928.198	844.113	133927	108050	0.133927	0.10805	0.0500267	0.0456326	7.366e+06	5.94275e+06	0.007366	0.00594275	36
	SD	57.1501	28.575	75.1923	37.5961	56.3241	28.162	86.9654	43.4827	162.808	172.348	39548.3	37609.3	0.0395483	0.0376093	0.010847	0.0110574	2.17515e+06	2.06851e+06	0.00217515	0.00206851	24.0561
	Min	261	130.5	293.75	146.875	193.75	96.875	232	116	512.389	327.139	60215.5	38232.9	0.0602155	0.0382329	0.0140907	0.00899631	3.31185e+06	2.10281e+06	0.00331185	0.00210281	0
	Max	520.75	260.375	568.5	284.25	436	218	531	265.5	1174.63	1079.06	212985	178151	0.212985	0.178151	0.0636475	0.0586991	1.17142e+07	9.79831e+06	0.0117142	0.00979831	94
