# Supplementary material for: Structome Analysis of Virulent Mycobacterium tuberculosis, Which Survives with Only 700 Ribosomes per 0.1 fl of Cytoplasm
Source: PLoS One. 2015 Jan 28;10(1):e0117109. doi: 10.1371/journal.pone.0117109 (PMC4309607; doi:10.1371/journal.pone.0117109)
Supplement: S2 Table — (XLSX) [file pone.0117109.s007.xlsx]

## Sheet: Cell #2
order of section	Photo (negative) number	short axis (OM diameter) (nm)	short axis (OM radius) (nm)	long axis (OM diameter) (nm)	long axis (OM radius) (nm)	short axis (diameter, PM) (nm)	short axis (radius, PM) (nm)	long axis (diameter, PM) (nm)	long axis (radius, PM) (nm)	Perimeter of OM of the section (nm)	Perimeter of PM of the section (nm)	Area of bacillus cross section (nm2)	Area of cytoplasm (nm2)	Area of bacillus cross section (µm2)	Area of cytoplasm (µm2)	Sueface area of OM (µm2)	Sueface area of PM (µm2)	Volume of bacillus cross section (nm3)	Volume of cytoplasm cross section (nm3)	Volume of bacillus cross section (µm3)	Volume of cytoplasm cross section (µm3)	number of ribosomes
1	AC0218	204	102	252	126	204	102	252	126	709.02	0	40375.7	40375.7	0.0403757	0.0403757	0.0453157	0	2.22067e+06	2.22067e+06	0.00222067	0.00222067	0
2	AC0220	252.8	126.4	316.8	158.4	252.8	126.4	316.8	158.4	938.824	0	62900.2	62900.2	0.0629002	0.0629002	0.0513765	0.00677255	3.45951e+06	3.45951e+06	0.00345951	0.00345951	0
3	AC0223	267.2	133.6	331.2	165.6	267.2	133.6	331.2	165.6	929.412	246.275	69505.1	69505.1	0.0695051	0.0695051	0.0547843	0.0229706	3.82278e+06	3.82278e+06	0.00382278	0.00382278	0
4	AC0225	296.8	148.4	396	95.6	163.2	81.6	191.2	95.6	1062.75	589.02	92310	24507.4	0.09231	0.0245074	0.0605216	0.036149	5.07705e+06	1.34791e+06	0.00507705	0.00134791	0
5	AC0227	316	158	411.2	136.4	216	108	272.8	136.4	1138.04	725.49	102054	46279.4	0.102054	0.0462794	0.0626137	0.0447549	5.61297e+06	2.54537e+06	0.00561297	0.00254537	0
6	AC0228	314.4	157.2	420	157.6	240.8	120.4	315.2	157.6	1138.82	901.961	103710	59611.8	0.10371	0.0596118	0.0621392	0.0546765	5.70406e+06	3.27865e+06	0.00570406	0.00327865	0
7	AC0230	352	176	388	154.8	279.2	139.6	309.6	154.8	1120.78	1086.27	107267	67890.1	0.107267	0.0678901	0.0633255	0.0563804	5.89966e+06	3.73395e+06	0.00589966	0.00373395	5
8	AC0232	323.2	161.6	439.2	180	290.4	145.2	360	180	1181.96	963.922	111487	82108.7	0.111487	0.0821087	0.0645765	0.0548059	6.13178e+06	4.51598e+06	0.00613178	0.00451598	3
9	AC0234	331.2	165.6	418.4	178	305.6	152.8	356	178	1166.27	1029.02	108836	85446.3	0.108836	0.0854463	0.0652451	0.0572216	5.98597e+06	4.69955e+06	0.00598597	0.00469955	3
10	AC0236	332	166	420.8	186	307.2	153.6	372	186	1206.27	1051.76	109725	89754	0.109725	0.089754	0.0653098	0.0571569	6.03485e+06	4.93647e+06	0.00603485	0.00493647	0
11	AC0238	343.2	171.6	412	179.2	316.8	158.4	358.4	179.2	1168.63	1026.67	111054	89175	0.111054	0.089175	0.0640588	0.0561	6.10797e+06	4.90462e+06	0.00610797	0.00490462	1
12	AC0243	337.6	168.8	390.4	175.2	308.8	154.4	350.4	175.2	1160.78	1013.33	103515	84982.8	0.103515	0.0849828	0.0625059	0.0535118	5.69331e+06	4.67406e+06	0.00569331	0.00467406	1
13	AC0245	351.65	175.825	413.462	175.507	315.653	157.827	351.014	175.507	1112.16	932.549	114192	87021	0.114192	0.087021	0.0626569	0.0536843	6.28058e+06	4.78615e+06	0.00628058	0.00478615	0
14	AC0247	346.4	173.2	389.6	180	304	152	360	180	1166.27	1019.61	105995	85954	0.105995	0.085954	0.0640804	0.0555608	5.82974e+06	4.72747e+06	0.00582974	0.00472747	7
15	AC0249	339.2	169.6	392.8	181.6	288	144	363.2	181.6	1163.92	1000.78	104645	82153.9	0.104645	0.0821539	0.0627863	0.0542667	5.75546e+06	4.51846e+06	0.00575546	0.00451846	1
16	AC0251	336	168	384.8	173.2	268	134	346.4	173.2	1119.22	972.549	101546	72912.6	0.101546	0.0729126	0.0620098	0.0538784	5.58505e+06	4.01019e+06	0.00558505	0.00401019	0
17	AC0254	334.4	167.2	383.2	175.2	275.2	137.6	350.4	175.2	1135.69	986.667	100643	75736	0.100643	0.075736	0.0628294	0.0548922	5.53534e+06	4.16548e+06	0.00553534	0.00416548	0
18	AC0256	344	172	383.2	173.2	285.6	142.8	346.4	173.2	1149.02	1009.41	103532	77700.9	0.103532	0.0777009	0.0633902	0.0556039	5.69425e+06	4.27355e+06	0.00569425	0.00427355	0
19	AC0258	348.8	174.4	406.4	183.2	284.8	142.4	366.4	183.2	1156.08	1012.55	111332	81956.9	0.111332	0.0819569	0.0628725	0.0556039	6.12326e+06	4.50763e+06	0.00612326	0.00450763	4
20	AC0260	340.8	170.4	396.8	180.4	280	140	360.8	180.4	1130.2	1009.41	106209	79344.1	0.106209	0.0793441	0.0617725	0.0550647	5.84149e+06	4.36392e+06	0.00584149	0.00436392	0
21	AC0262	344.8	172.4	381.6	172.4	288.8	144.4	344.8	172.4	1116.08	992.941	103339	78208.6	0.103339	0.0782086	0.0607804	0.0533608	5.68366e+06	4.30147e+06	0.00568366	0.00430147	3
22	AC0265	343.2	171.6	371.2	163.6	288.8	144.4	327.2	163.6	1094.12	947.451	100056	74216.5	0.100056	0.0742165	0.0605647	0.0523686	5.50311e+06	4.08191e+06	0.00550311	0.00408191	0
23	AC0268	351.2	175.6	365.6	158.4	298.4	149.2	316.8	158.4	1108.24	956.863	100844	74246.1	0.100844	0.0742461	0.0611255	0.0531882	5.54643e+06	4.08354e+06	0.00554643	0.00408354	5
24	AC0270	323.2	161.6	388	65.0888	278.4	139.2	130.178	65.0888	1114.51	977.255	98490.2	28463.9	0.0984902	0.0284639	0.0616431	0.0539647	5.41696e+06	1.56552e+06	0.00541696	0.00156552	0
25	AC0272	355.2	177.6	380.8	62.426	311.2	155.6	124.852	62.426	1127.06	985.098	106233	30515.8	0.106233	0.0305158	0.0607804	0.0539431	5.84282e+06	1.67837e+06	0.00584282	0.00167837	0
26	AC0274	331.2	165.6	381.6	60.2071	298.4	149.2	120.414	60.2071	1083.14	976.471	99263.3	28220.6	0.0992633	0.0282206	0.0593137	0.0534471	5.45948e+06	1.55213e+06	0.00545948	0.00155213	2
27	AC0276	336.8	168.4	364	56.6568	307.2	153.6	113.314	56.6568	1073.73	967.059	96286	27339.7	0.096286	0.0273397	0.0601549	0.0545902	5.29573e+06	1.50368e+06	0.00529573	0.00150368	0
28	AC0278	358.4	179.2	372	61.9822	306.4	153.2	123.964	61.9822	1113.73	1018.04	104713	29831.6	0.104713	0.0298316	0.0622902	0.0567471	5.75922e+06	1.64074e+06	0.00575922	0.00164074	1
29	AC0280	360.8	180.4	375.2	61.6864	332.8	166.4	123.373	61.6864	1151.37	1045.49	106321	32247.2	0.106321	0.0322472	0.0628294	0.0569412	5.84766e+06	1.7736e+06	0.00584766	0.0017736	2
30	AC0282	328.8	164.4	385.6	66.1243	298.4	149.2	132.249	66.1243	1133.33	1025.1	99576.9	30994.1	0.0995769	0.0309941	0.0627431	0.0566176	5.47673e+06	1.70468e+06	0.00547673	0.00170468	6
31	AC0361	293.6	146.8	437.6	72.1893	273.6	136.8	144.379	72.1893	1148.24	1033.73	100907	31024.8	0.100907	0.0310248	0.0586667	0.0537922	5.54991e+06	1.70636e+06	0.00554991	0.00170636	4
32	AC0365	292	146	356.8	60.0592	264.8	132.4	120.118	60.0592	985.098	922.353	81827.2	24981.4	0.0818272	0.0249814	0.0535765	0.0504275	4.50049e+06	1.37398e+06	0.00450049	0.00137398	1
33	AC0368	279.2	139.6	332	61.3905	279.2	139.6	122.781	61.3905	963.137	911.373	72802	26923.8	0.072802	0.0269238	0.0522608	0.0486588	4.00411e+06	1.48081e+06	0.00400411	0.00148081	0
34	AC0371	255.2	127.6	324	57.3964	244.8	122.4	114.793	57.3964	937.255	858.039	64940.5	22070.7	0.0649405	0.0220707	0.0485725	0.0454235	3.57173e+06	1.21389e+06	0.00357173	0.00121389	0
35	AC0374	249.6	124.8	275.2	46.8935	217.6	108.8	93.787	46.8935	829.02	793.725	53948.9	16028.4	0.0539489	0.0160284	0.022798	0.0218275	2.96719e+06	881564	0.00296719	0.000881564	0
	Total	11214.9	5607.43	13237.5	4541.61	9742.05	4871.03	9083.21	4541.61	38032.2	30988.2	3.36038e+06	2.00063e+06	3.36038	2.00063	2.07227	1.70435	1.84821e+08	1.10035e+08	0.184821	0.110035	49
	Average	320.424	160.212	378.213	129.76	278.344	139.172	259.52	129.76	1086.63	885.378	96010.9	57160.8	0.0960109	0.0571608	0.0592077	0.0486958	5.2806e+06	3.14385e+06	0.0052806	0.00314385	1.4
	SD	37.2435	18.6217	40.8454	53.3379	35.7506	17.8753	106.676	53.3379	107.703	269.493	17876.2	25678.1	0.0178762	0.0256781	0.00791137	0.0140875	983193	1.41229e+06	0.000983193	0.00141229	2.01757
	Min	204	102	252	46.8935	163.2	81.6	93.787	46.8935	709.02	0	40375.7	16028.4	0.0403757	0.0160284	0.022798	0	2.22067e+06	881564	0.00222067	0.000881564	0
	Max	360.8	180.4	439.2	186	332.8	166.4	372	186	1206.27	1086.27	114192	89754	0.114192	0.089754	0.0653098	0.0572216	6.28058e+06	4.93647e+06	0.00628058	0.00493647	7
