# Supplementary material for: Structome Analysis of Virulent Mycobacterium tuberculosis, Which Survives with Only 700 Ribosomes per 0.1 fl of Cytoplasm
Source: PLoS One. 2015 Jan 28;10(1):e0117109. doi: 10.1371/journal.pone.0117109 (PMC4309607; doi:10.1371/journal.pone.0117109)
Supplement: S3 Table — (XLSX) [file pone.0117109.s008.xlsx]

## Sheet: Cell #3
order of section	Photo (negative) number	short axis (OM diameter) (nm)	short axis (OM radius) (nm)	long axis (OM diameter) (nm)	long axis (OM radius) (nm)	short axis (diameter, PM) (nm)	short axis (radius, PM) (nm)	long axis (diameter, PM) (nm)	long axis (radius, PM) (nm)	Perimeter of OM of the section (nm)	Perimeter of PM of the section (nm)	Area of bacillus cross section (nm2)	Area of cytoplasm (nm2)	Area of bacillus cross section (µm2)	Area of cytoplasm (µm2)	Sueface area of OM (µm2)	Sueface area of PM (µm2)	Volume of bacillus cross section (nm3)	Volume of cytoplasm cross section (nm3)	Volume of bacillus cross section (µm3)	Volume of cytoplasm cross section (µm3)	number of ribosomes
1	AC0121	41.1243	20.5621	79.8817	39.9408	41.1243	20.5621	79.8817	39.9408	976.063	701.925	2580.09	2580.09	0.00258009	0.00258009	0.0577883	0.0453189	141905	141905	0.000141905	0.000141905	0
2	AC0123	226.627	113.314	259.467	129.734	226.627	113.314	259.467	129.734	1125.33	946.034	46183.3	46183.3	0.0461833	0.0461833	0.0509042	0.0459735	2.54008e+06	2.54008e+06	0.00254008	0.00254008	0
3	AC0125	213.018	106.509	240.828	120.414	175.148	87.574	199.408	99.7041	725.731	725.731	40291.5	27430.8	0.0402915	0.0274308	0.0430592	0.0364415	2.21603e+06	1.50869e+06	0.00221603	0.00150869	0
4	AC0127	250.888	125.444	286.686	143.343	172.485	86.2426	192.604	96.3018	840.058	599.415	56490.6	26091.9	0.0564906	0.0260919	0.0475058	0.0356857	3.10698e+06	1.43506e+06	0.00310698	0.00143506	0
5	AC0130	272.189	136.095	302.367	151.183	210.947	105.473	241.42	120.71	887.427	698.246	64639.1	39997.8	0.0646391	0.0399978	0.0508026	0.041652	3.55515e+06	2.19988e+06	0.00355515	0.00219988	0
6	AC0132	292.604	146.302	323.964	161.982	247.929	123.964	275.148	137.574	959.942	816.374	74450.4	53577.6	0.0744504	0.0535776	0.0526681	0.0458896	4.09477e+06	2.94677e+06	0.00409477	0.00294677	0
7	AC0134	302.959	151.479	321.893	160.947	269.527	134.763	288.166	144.083	955.263	852.339	76592.3	61000.6	0.0765923	0.0610006	0.0525958	0.047723	4.21258e+06	3.35503e+06	0.00421258	0.00335503	0
8	AC0136	286.982	143.491	336.095	168.047	264.497	132.249	306.805	153.402	957.31	883.041	75754.2	63734.2	0.0757542	0.0637342	0.05225	0.0480205	4.16648e+06	3.50538e+06	0.00416648	0.00350538	25
9	AC0138	284.615	142.308	317.16	158.58	265.089	132.544	297.337	148.669	942.69	863.158	70896.8	61905.7	0.0708968	0.0619057	0.0523706	0.0480526	3.89932e+06	3.40481e+06	0.00389932	0.00340481	34
10	AC0140	294.97	147.485	323.964	161.982	276.036	138.018	296.746	148.373	961.696	884.211	75052.6	64333.8	0.0750526	0.0643338	0.0525636	0.0485753	4.12789e+06	3.53836e+06	0.00412789	0.00353836	60
11	AC0142	292.308	146.154	319.822	159.911	269.231	134.615	297.633	148.817	949.708	882.164	73424.2	62935.5	0.0734242	0.0629355	0.0524028	0.0487281	4.03833e+06	3.46145e+06	0.00403833	0.00346145	32
12	AC0144	296.154	148.077	317.456	158.728	273.077	136.538	293.787	146.893	955.848	889.766	73839.8	63009.7	0.0738398	0.0630097	0.052242	0.0485029	4.06119e+06	3.46553e+06	0.00406119	0.00346553	43
13	AC0146	293.195	146.598	313.018	156.509	267.16	133.58	288.757	144.379	943.86	873.977	72080.2	60589	0.0720802	0.060589	0.0526601	0.0486155	3.96441e+06	3.3324e+06	0.00396441	0.0033324	30
14	AC0148	304.142	152.071	320.118	160.059	275.444	137.722	294.379	147.189	971.053	893.86	76467.5	63683.8	0.0764675	0.0636838	0.0529254	0.0490256	4.20571e+06	3.50261e+06	0.00420571	0.00350261	37
15	AC0151	294.675	147.337	319.527	159.763	279.882	139.941	296.154	148.077	953.509	888.889	73950.2	65100.1	0.0739502	0.0651001	0.0525877	0.0491703	4.06726e+06	3.58051e+06	0.00406726	0.00358051	31
16	AC0153	303.846	151.923	320.414	160.207	268.935	134.467	299.704	149.852	958.772	899.123	76463.7	63303.8	0.0764637	0.0633038	0.0524028	0.0488326	4.2055e+06	3.48171e+06	0.0042055	0.00348171	25
17	AC0155	294.083	147.041	316.864	158.432	271.302	135.651	303.254	151.627	946.784	876.608	73186.7	64617.4	0.0731867	0.0646174	0.0517113	0.048133	4.02527e+06	3.55396e+06	0.00402527	0.00355396	23
18	AC0158	295.562	147.781	304.142	152.071	271.006	135.503	291.124	145.562	933.626	873.684	70601.7	61965.1	0.0706017	0.0619651	0.0514057	0.048117	3.88309e+06	3.40808e+06	0.00388309	0.00340808	33
19	AC0160	293.491	146.746	310.355	155.178	273.373	136.686	292.604	146.302	935.673	876.023	71539.1	62823.9	0.0715391	0.0628239	0.0513896	0.0476988	3.93465e+06	3.45531e+06	0.00393465	0.00345531	19
20	AC0162	289.349	144.675	307.396	153.698	269.231	134.615	284.024	142.012	933.041	858.48	69857.2	60057.8	0.0698572	0.0600578	0.0512208	0.0472003	3.84214e+06	3.30318e+06	0.00384214	0.00330318	16
21	AC0164	297.929	148.964	298.817	149.408	264.201	132.101	280.178	140.089	929.532	857.895	69921	58137.7	0.069921	0.0581377	0.0525154	0.047924	3.84565e+06	3.19757e+06	0.00384565	0.00319757	13
22	AC0166	318.047	159.024	325.148	162.574	269.822	134.911	291.124	145.562	980.117	884.795	81219.9	61694.5	0.0812199	0.0616945	0.054614	0.0489613	4.4671e+06	3.3932e+06	0.0044671	0.0033932	24
23	AC0168	313.905	156.953	336.095	168.047	272.485	136.243	304.142	152.071	1005.85	895.614	82861	65089.2	0.082861	0.0650892	0.0569861	0.0508348	4.55736e+06	3.57991e+06	0.00455736	0.00357991	21
24	AC0170	327.219	163.609	352.663	176.331	284.615	142.308	323.373	161.686	1066.37	952.924	90633.3	72285.6	0.0906333	0.0722856	0.0582003	0.0511806	4.98483e+06	3.97571e+06	0.00498483	0.00397571	42
25	AC0172	331.657	165.828	347.041	173.521	291.716	145.858	313.905	156.953	1050	908.187	90398.3	71919.9	0.0903983	0.0719199	0.0593662	0.0515183	4.9719e+06	3.95559e+06	0.0049719	0.00395559	24
26	AC0174	341.124	170.562	380.473	190.237	295.562	147.781	336.686	168.343	1108.77	965.205	101936	78156.3	0.101936	0.0781563	0.060701	0.053223	5.60647e+06	4.2986e+06	0.00560647	0.0042986	48
27	AC0176	308.284	154.142	376.036	188.018	282.249	141.124	328.698	164.349	1098.54	970.175	91047.9	72865	0.0910479	0.072865	0.0606608	0.0532551	5.00763e+06	4.00757e+06	0.00500763	0.00400757	33
28	AC0178	297.929	148.964	377.515	188.757	266.568	133.284	340.533	170.266	1107.31	966.374	88335.8	71294.6	0.0883358	0.0712946	0.0615694	0.0524591	4.85847e+06	3.9212e+06	0.00485847	0.0039212	41
29	AC0180	285.799	142.899	377.219	188.609	253.846	126.923	332.249	166.124	1131.58	941.228	84672.8	66240.5	0.0846728	0.0662405	0.0603151	0.0519605	4.657e+06	3.64323e+06	0.004657	0.00364323	28
30	AC0182	277.219	138.609	386.095	193.047	244.083	122.041	351.775	175.888	1061.7	948.246	84063.3	67436.1	0.0840633	0.0674361	0.0600015	0.0526601	4.62348e+06	3.70898e+06	0.00462348	0.00370898	12
31	AC0186	294.97	147.485	398.225	199.112	253.846	126.923	357.101	178.55	1120.18	966.667	92256.4	71195.3	0.0922564	0.0711953	0.059913	0.0535928	5.0741e+06	3.91574e+06	0.0050741	0.00391574	42
32	AC0196	291.124	145.562	377.811	188.905	252.367	126.183	347.633	173.817	1058.48	982.164	86385.8	68903.8	0.0863858	0.0689038	0.0567368	0.0522098	4.75122e+06	3.78971e+06	0.00475122	0.00378971	45
33	AC0198	288.757	144.379	385.799	192.899	246.45	123.225	354.734	177.367	1004.68	916.374	87495.1	68662.7	0.0874951	0.0686627	0.0566886	0.0508911	4.81223e+06	3.77645e+06	0.00481223	0.00377645	47
34	AC0205	292.308	146.154	381.065	190.533	253.846	126.923	355.325	177.663	1056.73	934.211	87484.1	70841.3	0.0874841	0.0708413	0.0586425	0.0527164	4.81163e+06	3.89627e+06	0.00481163	0.00389627	67
35	AC0209	322.485	161.243	376.036	188.018	271.893	135.947	349.704	174.852	1075.73	982.749	95242	74677.4	0.095242	0.0746774	0.0596798	0.0541637	5.23831e+06	4.10726e+06	0.00523831	0.00410726	70
36	AC0214	347.929	173.964	358.876	179.438	286.095	143.047	336.686	168.343	1094.44	986.842	98067.4	75652.8	0.0980674	0.0756528	0.0591732	0.0534803	5.39371e+06	4.16091e+06	0.00539371	0.00416091	50
37	AC0217	333.432	166.716	354.438	177.219	297.041	148.521	315.385	157.692	1057.31	957.895	92819.1	73577.9	0.0928191	0.0735779	0.0605322	0.0537456	5.10505e+06	4.04678e+06	0.00510505	0.00404678	50
38	AC0219	351.775	175.888	381.361	190.68	318.343	159.172	333.432	166.716	1143.86	996.491	105364	83366.7	0.105364	0.0833667	0.063057	0.0550402	5.79501e+06	4.58517e+06	0.00579501	0.00458517	46
39	AC0221	355.03	177.515	389.645	194.822	314.497	157.249	323.077	161.538	1149.12	1004.97	108648	79801.7	0.108648	0.0798017	0.0617383	0.0543406	5.97566e+06	4.3891e+06	0.00597566	0.0043891	40
40	AC0224	315.976	157.988	369.527	184.763	279.882	139.941	342.899	171.45	1095.91	971.053	91704.4	75375.6	0.0917044	0.0753756	0.0601462	0.0542844	5.04374e+06	4.14566e+06	0.00504374	0.00414566	31
41	AC0226	345.266	172.633	358.58	179.29	307.101	153.55	338.757	169.379	1091.23	1002.92	97236.6	81707	0.0972366	0.081707	0.0582244	0.0534079	5.34802e+06	4.49389e+06	0.00534802	0.00449389	64
42	AC0227	326.781	163.391	360.552	180.276	295.076	147.538	332.023	166.011	1084.77	991.131	92537	76947	0.092537	0.076947	0.0565833	0.0521991	5.08953e+06	4.23209e+06	0.00508953	0.00423209	45
43	AC0229	307.692	153.846	344.97	172.485	287.574	143.787	319.527	159.763	1026.02	939.181	83365.9	72168.3	0.0833659	0.0721683	0.0549678	0.0507705	4.58512e+06	3.96926e+06	0.00458512	0.00396926	36
44	AC0231	301.183	150.592	325.444	162.722	282.249	141.124	307.101	153.55	972.807	907.018	76983.4	68077.3	0.0769834	0.0680773	0.0541155	0.0502156	4.23409e+06	3.74425e+06	0.00423409	0.00374425	19
45	AC0233	294.97	147.485	337.574	168.787	271.598	135.799	323.373	161.686	995.029	919.006	78205.5	68979.4	0.0782055	0.0689794	0.0548231	0.0507383	4.3013e+06	3.79387e+06	0.0043013	0.00379387	34
46	AC0235	296.154	148.077	339.941	169.97	274.26	137.13	315.68	157.84	998.538	926.023	79069.8	67998.7	0.0790698	0.0679987	0.0550965	0.0503845	4.34884e+06	3.73993e+06	0.00434884	0.00373993	30
47	AC0237	292.899	146.45	351.479	175.74	269.822	134.911	317.456	158.728	1004.97	906.14	80855.2	67274.6	0.0808552	0.0672746	0.0551045	0.0497814	4.44704e+06	3.7001e+06	0.00444704	0.0037001	37
48	AC0241	297.041	148.521	350	175	273.077	136.538	305.03	152.515	998.83	904.094	81653.5	65421	0.0816535	0.065421	0.0544291	0.0489773	4.49094e+06	3.59815e+06	0.00449094	0.00359815	39
49	AC0244	285.401	142.7	327.764	163.882	258.838	129.419	297.597	148.799	974.314	883.245	73469.2	60498.9	0.0734692	0.0604989	0.0534976	0.0489749	4.04081e+06	3.32744e+06	0.00404081	0.00332744	48
50	AC0246	273.964	136.982	337.87	168.935	248.817	124.408	314.497	157.249	980.409	876.901	72699.9	61459	0.0726999	0.061459	0.0536652	0.0488004	3.99849e+06	3.38025e+06	0.00399849	0.00338025	28
51	AC0248	299.112	149.556	332.544	166.272	270.71	135.355	304.438	152.219	971.053	897.661	78122.1	64728.1	0.0781221	0.0647281	0.0525636	0.0485994	4.29672e+06	3.56005e+06	0.00429672	0.00356005	58
52	AC0250	276.444	138.222	331.839	165.92	252.922	126.461	300.735	150.368	977.553	885.187	72048.4	59739.4	0.0720484	0.0597394	0.0533615	0.0480232	3.96266e+06	3.28566e+06	0.00396266	0.00328566	32
53	AC0253	292.899	146.45	334.615	167.308	247.041	123.521	305.621	152.811	940.351	869.591	76975.8	59298.4	0.0769758	0.0592984	0.0523385	0.0475943	4.23367e+06	3.26141e+06	0.00423367	0.00326141	21
54	AC0255	282.544	141.272	335.799	167.899	246.746	123.373	313.609	156.805	962.865	861.111	74517.1	60775.5	0.0745171	0.0607755	0.0521374	0.0473048	4.09844e+06	3.34265e+06	0.00409844	0.00334265	20
55	AC0257	272.781	136.391	337.87	168.935	250.296	125.148	313.905	156.953	933.041	859.064	72385.8	61708.1	0.0723858	0.0617081	0.0519605	0.047538	3.98122e+06	3.39395e+06	0.00398122	0.00339395	18
56	AC0259	270.414	135.207	342.012	171.006	260.059	130.03	318.935	159.467	956.433	869.591	72637.4	65142.5	0.0726374	0.0651425	0.0526199	0.0476747	3.99506e+06	3.58283e+06	0.00399506	0.00358283	24
57	AC0261	281.953	140.976	346.746	173.373	258.58	129.29	314.201	157.101	957.018	864.035	76785.1	63810.5	0.0767851	0.0638105	0.0529656	0.0484064	4.22318e+06	3.50958e+06	0.00422318	0.00350958	33
58	AC0263	295.858	147.929	343.787	171.893	258.58	129.29	313.609	156.805	969.006	896.199	79884.5	63690.4	0.0798845	0.0636904	0.0527566	0.048913	4.39365e+06	3.50297e+06	0.00439365	0.00350297	25
59	AC0266	292.604	146.302	328.107	164.053	271.302	135.651	293.491	146.746	949.415	882.456	75402.3	62537.1	0.0754023	0.0625371	0.0529576	0.0489211	4.14712e+06	3.43954e+06	0.00414712	0.00343954	35
60	AC0269	316.272	158.136	326.331	163.166	287.278	143.639	303.254	151.627	976.316	896.491	81060.6	68422.6	0.0810606	0.0684226	0.0536411	0.0497734	4.45833e+06	3.76324e+06	0.00445833	0.00376324	36
61	AC0271	293.787	146.893	352.367	176.183	272.189	136.095	327.219	163.609	974.269	913.45	81305	69951.9	0.081305	0.0699519	0.0550161	0.0515906	4.47178e+06	3.84735e+06	0.00447178	0.00384735	39
62	AC0273	298.817	149.408	359.763	179.882	284.32	142.16	338.757	169.379	1026.32	962.573	84432.8	75645.9	0.0844328	0.0756459	0.0566162	0.0526681	4.64381e+06	4.16052e+06	0.00464381	0.00416052	27
63	AC0275	307.692	153.846	366.864	183.432	292.012	146.006	341.42	170.71	1032.46	952.632	88656.7	78303.2	0.0886567	0.0783032	0.0567931	0.052242	4.87612e+06	4.30668e+06	0.00487612	0.00430668	40
64	AC0277	297.929	148.964	297.929	148.964	363.609	181.805	331.657	165.828	1032.75	947.076	85082	74060.3	0.085082	0.0740603	0.0568896	0.0519203	4.67951e+06	4.07332e+06	0.00467951	0.00407332	30
65	AC0279	294.97	147.485	294.97	147.485	373.669	186.834	331.361	165.68	1035.96	940.936	86567.5	70606.4	0.0865675	0.0706064	0.0572675	0.0524832	4.76121e+06	3.88335e+06	0.00476121	0.00388335	37
66	AC0281	300	150	300	150	366.568	183.284	337.574	168.787	1046.49	967.544	86370.6	75773.8	0.0863706	0.0757738	0.0557398	0.0512047	4.75038e+06	4.16756e+06	0.00475038	0.00416756	28
67	AC0283	267.16	133.58	267.16	133.58	354.734	177.367	327.515	163.757	980.409	894.444	74432.6	66438.3	0.0744326	0.0664383	0.0584737	0.0513253	4.0938e+06	3.65411e+06	0.0040938	0.00365411	41
68	AC0363	280.473	140.237	280.473	140.237	437.278	218.639	343.491	171.746	1145.91	971.93	96325.1	59303.1	0.0963251	0.0593031	0.0578063	0.051269	5.29788e+06	3.26167e+06	0.00529788	0.00326167	16
69	AC0365	244.675	122.337	244.675	122.337	356.805	178.402	176.036	88.0178	956.14	892.398	68566.1	13825.8	0.0685661	0.0138258	0.0262939	0.0245409	3.77113e+06	760419	0.00377113	0.000760419	0
	Total	20203.4	10101.7	22829.3	11414.7	18840.6	9420.28	21104.9	10552.5	69160.3	62253.1	5.45253e+06	4.40639e+06	5.45253	4.40639	3.7734	3.40204	2.99889e+08	2.42351e+08	0.299889	0.242351	2122
	Average	292.803	146.402	330.86	165.43	273.052	136.526	305.868	152.934	1002.32	902.219	79022.2	63860.7	0.0790222	0.0638607	0.0546869	0.0493049	4.34622e+06	3.51234e+06	0.00434622	0.00351234	30.7536
	SD	39.6761	19.838	45.7824	22.8912	49.0088	24.5044	44.2304	22.1152	75.9784	71.3849	14977	13974.9	0.014977	0.0139749	0.00505155	0.00459852	823738	768622	0.000823738	0.000768622	16.5799
	Min	41.1243	20.5621	79.8817	39.9408	41.1243	20.5621	79.8817	39.9408	725.731	599.415	2580.09	2580.09	0.00258009	0.00258009	0.0262939	0.0245409	141905	141905	0.000141905	0.000141905	0
	Max	355.03	177.515	398.225	199.112	437.278	218.639	357.101	178.55	1149.12	1004.97	108648	83366.7	0.108648	0.0833667	0.063057	0.0550402	5.97566e+06	4.58517e+06	0.00597566	0.00458517	70
