# Supplementary material for: Structome Analysis of Virulent Mycobacterium tuberculosis, Which Survives with Only 700 Ribosomes per 0.1 fl of Cytoplasm
Source: PLoS One. 2015 Jan 28;10(1):e0117109. doi: 10.1371/journal.pone.0117109 (PMC4309607; doi:10.1371/journal.pone.0117109)
Supplement: S4 Table — (XLSX) [file pone.0117109.s009.xlsx]

## Sheet: Cell #4
order of section	Photo (negative) number	short axis (OM diameter) (nm)	short axis (OM radius) (nm)	long axis (OM diameter) (nm)	long axis (OM radius) (nm)	short axis (diameter, PM) (nm)	short axis (radius, PM) (nm)	long axis (diameter, PM) (nm)	long axis (radius, PM) (nm)	Perimeter of OM of the section (nm)	Perimeter of PM of the section (nm)	Area of bacillus cross section (nm2)	Area of cytoplasm (nm2)	Area of bacillus cross section (µm2)	Area of cytoplasm (µm2)	Sueface area of OM (µm2)	Sueface area of PM (µm2)	Volume of bacillus cross section (nm3)	Volume of cytoplasm cross section (nm3)	Volume of bacillus cross section (µm3)	Volume of cytoplasm cross section (µm3)	number of ribosomes
1	01.AC0577	117.941	58.9705	149.725	74.8626	0	0	0	0	422.097	0	13869.1	0	0.0138691	0	0.028558	0	762803	0	0.000762803	0	0
2	02.AC0584	175.327	87.6636	215.903	107.951	0	0	0	0	616.376	0	29730.2	0	0.0297302	0	0.0384473	0	1.63516e+06	0	0.00163516	0	0
3	03.AC0588	228.377	114.188	268.309	134.154	0	0	0	0	781.709	0	48125.7	0	0.0481257	0	0.0462137	0	2.64691e+06	0	0.00264691	0	0
4	04.AC0592	279.337	139.668	292.597	146.298	0	0	0	0	898.791	0	64193	0	0.064193	0	0.0512538	0.024001	3.53061e+06	0	0.00353061	0	0
5	05.AC0596	278.863	139.431	334.042	167.021	248.809	124.405	305.192	152.596	964.983	872.764	73161.2	59638.8	0.0731612	0.0596388	0.0571644	0.0510659	4.02386e+06	3.28013e+06	0.00402386	0.00328013	2
6	06.AC0600	318.476	159.238	388.593	194.296	281.44	140.72	343.369	171.685	1113.72	984.179	97198.9	75899.1	0.0971989	0.0758991	0.0618062	0.054436	5.34594e+06	4.17445e+06	0.00534594	0.00417445	7
7	07.AC0604	324.214	162.107	395.59	197.795	280.605	140.302	350.886	175.443	1133.78	995.31	100732	77330.5	0.100732	0.0773305	0.0642701	0.0579367	5.54026e+06	4.25318e+06	0.00554026	0.00425318	2
8	08.AC0608	339.241	169.621	424.224	212.112	308.883	154.441	395.807	197.903	1203.32	1111.48	113030	96021.2	0.11303	0.0960212	0.0652888	0.0601778	6.21666e+06	5.28117e+06	0.00621666	0.00528117	3
9	09AC0648	336.778	168.389	406.686	203.343	309.742	154.871	374.035	187.018	1170.82	1076.81	107571	90991.9	0.107571	0.0909919	0.0663132	0.0615193	5.91639e+06	5.00456e+06	0.00591639	0.00500456	1
10	10.AC0614	356.841	178.42	430.924	215.462	324.28	162.14	396.074	198.037	1240.57	1160.26	120772	100876	0.120772	0.100876	0.0657059	0.0612391	6.64245e+06	5.54816e+06	0.00664245	0.00554816	10
11	11.AC0618	330.437	165.218	399.026	199.513	301.866	150.933	370.126	185.063	1148.73	1066.62	103557	87751.4	0.103557	0.0877514	0.0654147	0.0614506	5.69563e+06	4.82633e+06	0.00569563	0.00482633	3
12	12.AC0623	350.442	175.221	430.289	215.144	320.998	160.499	408.049	204.024	1229.98	1167.95	118431	102874	0.118431	0.102874	0.0666401	0.0628108	6.51372e+06	5.65806e+06	0.00651372	0.00565806	11
13	13.AC0626	331.538	165.769	425.003	212.502	306.675	153.337	390.637	195.318	1193.3	1116.08	110666	94089.5	0.110666	0.0940895	0.0669334	0.0624256	6.08664e+06	5.17492e+06	0.00608664	0.00517492	16
14	14.AC0630	327.619	163.809	456.646	228.323	289.826	144.913	426.803	213.402	1240.65	1153.94	117500	97152.9	0.1175	0.0971529	0.0695168	0.0625482	6.46252e+06	5.34341e+06	0.00646252	0.00534341	14
15	15.AC0634	349.658	174.829	465.432	232.716	304.399	152.2	405.151	202.575	1287.24	1120.54	127818	96861.2	0.127818	0.0968612	0.0692535	0.0628141	7.02997e+06	5.32737e+06	0.00702997	0.00532737	5
16	16.AC0638	331.879	165.94	447.319	223.659	290.567	145.284	409.311	204.656	1231.07	1163.61	116597	93409.4	0.116597	0.0934094	0.0688299	0.0638027	6.41283e+06	5.13752e+06	0.00641283	0.00513752	29
17	17.AC0710	333.728	166.864	469.907	234.954	281.869	140.935	436.375	218.188	1271.83	1156.49	123167	96604.6	0.123167	0.0966046	0.0696797	0.0645197	6.77419e+06	5.31326e+06	0.00677419	0.00531326	21
18	18.AC0717	336.81	168.405	461.457	230.729	317.522	158.761	435.028	217.514	1261.97	1189.68	122069	108488	0.122069	0.108488	0.0712563	0.0659593	6.71381e+06	5.96681e+06	0.00671381	0.00596681	0
19	19.AC0783	377.246	188.623	466.307	233.154	335.937	167.968	430.465	215.232	1329.17	1208.84	138161	113576	0.138161	0.113576	0.0706969	0.0648704	7.59887e+06	6.24665e+06	0.00759887	0.00624665	23
20	20.AC0729	353.284	176.642	434.8	217.4	317.369	158.685	401.575	200.787	1241.63	1150.09	120643	100097	0.120643	0.100097	0.0699617	0.0664507	6.63539e+06	5.50534e+06	0.00663539	0.00550534	36
21	21.AC0774	376.681	188.34	450.571	225.286	353.579	176.79	427.929	213.965	1302.43	1266.3	133299	118836	0.133299	0.118836	0.0723569	0.0692906	7.33144e+06	6.53599e+06	0.00733144	0.00653599	34
22	22.AC0740	390.641	195.321	453.816	226.908	360.829	180.414	413.976	206.988	1328.73	1253.36	139235	117318	0.139235	0.117318	0.0749149	0.0707651	7.65791e+06	6.45251e+06	0.00765791	0.00645251	39
23	23.AC0745	363.429	181.715	517.88	258.94	327.001	163.5	489.052	244.526	1395.45	1319.92	147822	125601	0.147822	0.125601	0.0752509	0.070374	8.1302e+06	6.90806e+06	0.0081302	0.00690806	24
24	24.AC0748	368.416	184.208	481.227	240.613	325.774	162.887	443.787	221.894	1340.95	1239.13	139244	113548	0.139244	0.113548	0.074337	0.0679631	7.65844e+06	6.24516e+06	0.00765844	0.00624516	57
25	25.AC0825	356.907	178.453	503.723	251.862	335.434	167.717	444.95	222.475	1362.21	1232.25	141201	117222	0.141201	0.117222	0.0767281	0.070877	7.76604e+06	6.4472e+06	0.00776604	0.0064472	44
26	26.AC0830	384.121	192.061	519.549	259.775	353.423	176.712	491.327	245.663	1427.9	1345.09	156742	136382	0.156742	0.136382	0.0777568	0.0740103	8.62081e+06	7.50098e+06	0.00862081	0.00750098	30
27	27.AC0836	396.812	198.406	491.421	245.711	371.208	185.604	468.575	234.288	1399.62	1346.19	153154	136611	0.153154	0.136611	0.0769225	0.072433	8.42348e+06	7.51362e+06	0.00842348	0.00751362	54
28	28.AC0842	402.886	201.443	484.665	242.333	356.153	178.076	448.405	224.202	1397.56	1287.73	153361	125429	0.153361	0.125429	0.076892	0.0712197	8.43483e+06	6.89857e+06	0.00843483	0.00689857	50
29	29.AC0846	409.172	204.586	479.485	239.742	369.067	184.533	445.681	222.841	1398.51	1302.07	154089	129187	0.154089	0.129187	0.0772697	0.0719161	8.47488e+06	7.10529e+06	0.00847488	0.00710529	61
30	30.AC0851	418.61	209.305	473.54	236.77	388.474	194.237	433.112	216.556	1411.3	1313.06	155688	132145	0.155688	0.132145	0.076971	0.0712947	8.56286e+06	7.268e+06	0.00856286	0.007268	64
31	31.AC0856	413.818	206.909	464.856	232.428	381.047	190.524	427.016	213.508	1387.65	1279.48	151084	127795	0.151084	0.127795	0.0753474	0.0695185	8.30962e+06	7.02871e+06	0.00830962	0.00702871	71
32	32.AC0862	414.498	207.249	442.217	221.108	374.291	187.146	414.546	207.273	1352.26	1248.47	143962	121863	0.143962	0.121863	0.0747148	0.0693773	7.91789e+06	6.70247e+06	0.00791789	0.00670247	47
33	33.AC0867	403.778	201.889	459.854	229.927	368.987	184.494	432.487	216.243	1364.65	1274.34	145832	125335	0.145832	0.125335	0.0761352	0.0707531	8.02075e+06	6.89344e+06	0.00802075	0.00689344	58
34	34.AC0899	415.212	207.606	477.17	238.585	384.037	192.019	441.359	220.68	1403.91	1298.5	155608	133124	0.155608	0.133124	0.0762272	0.0705747	8.55846e+06	7.32181e+06	0.00855846	0.00732181	89
35	35.AC0904	419.624	209.812	450.737	225.368	396.461	198.231	410.351	205.175	1367.99	1267.86	148550	127775	0.14855	0.127775	0.0753306	0.0702272	8.17025e+06	7.02762e+06	0.00817025	0.00702762	75
36	36.AC0908	414.58	207.29	457.615	228.808	381.037	190.518	429.94	214.97	1371.3	1285.86	149004	128666	0.149004	0.128666	0.0743948	0.0697734	8.19523e+06	7.07664e+06	0.00819523	0.00707664	76
37	37.AC0913	408.496	204.248	440.156	220.078	379.683	189.841	406.024	203.012	1333.96	1251.36	141216	121077	0.141216	0.121077	0.0741366	0.0701859	7.76689e+06	6.65926e+06	0.00776689	0.00665926	51
38	38.AC0917	400.934	200.467	464.644	232.322	380.414	190.207	429.595	214.798	1361.91	1300.86	146313	128353	0.146313	0.128353	0.0741456	0.0709682	8.04721e+06	7.05942e+06	0.00804721	0.00705942	45
39	39.AC0922	392.791	196.396	455.219	227.61	369.488	184.744	430.61	215.305	1334.29	1279.8	140434	124961	0.140434	0.124961	0.0736561	0.0696707	7.72387e+06	6.87286e+06	0.00772387	0.00687286	44
40	40.AC0926	395.675	197.838	458.57	229.285	374.28	187.14	417.891	208.945	1344.11	1253.68	142506	122843	0.142506	0.122843	0.0748571	0.0692978	7.83785e+06	6.75634e+06	0.00783785	0.00675634	76
41	41.AC0930	378.689	189.345	494.423	247.211	347.989	173.994	454.341	227.17	1377.97	1266.24	147052	124176	0.147052	0.124176	0.076604	0.0707704	8.08787e+06	6.82967e+06	0.00808787	0.00682967	59
42	42.AC0934	386.846	193.423	505.079	252.539	352.289	176.145	460.508	230.254	1407.63	1307.23	153457	127417	0.153457	0.127417	0.0773704	0.0704554	8.44013e+06	7.00792e+06	0.00844013	0.00700792	83
43	43.AC0938	364.597	182.298	514.79	257.395	328.813	164.407	457.381	228.691	1405.84	1254.79	147412	118118	0.147412	0.118118	0.0740454	0.0668854	8.10767e+06	6.4965e+06	0.00810767	0.0064965	29
44	44.AC0942	355.922	177.961	444.152	222.076	324.637	162.319	407.161	203.58	1286.72	1177.41	124159	103814	0.124159	0.103814	0.0740798	0.0674377	6.82872e+06	5.70974e+06	0.00682872	0.00570974	30
45	45.AC0946	362.461	181.23	525.508	262.754	332.162	166.081	460.66	230.33	1407.09	1274.87	149600	120177	0.1496	0.120177	0.0765339	0.070744	8.22797e+06	6.60972e+06	0.00822797	0.00660972	47
46	46.AC0950	368.124	184.062	502.38	251.19	342.279	171.139	466.128	233.064	1375.97	1297.64	145250	125307	0.14525	0.125307	0.0768613	0.0720101	7.98874e+06	6.89189e+06	0.00798874	0.00689189	14
47	47.AC0954	399.627	199.814	500.606	250.303	360.447	180.224	458.209	229.104	1418.99	1320.91	157123	129716	0.157123	0.129716	0.0770141	0.0706042	8.64179e+06	7.1344e+06	0.00864179	0.0071344	57
48	48.AC0958	334.903	167.451	522.608	261.304	311.512	155.756	465.045	232.522	1381.52	1246.51	137463	113778	0.137463	0.113778	0.0748451	0.0672981	7.56044e+06	6.25782e+06	0.00756044	0.00625782	20
49	49.AC0962	344.027	172.013	501.512	250.756	319.562	159.781	439.798	219.899	1340.12	1200.69	135508	110382	0.135508	0.110382	0.0736547	0.0672061	7.45292e+06	6.07102e+06	0.00745292	0.00607102	22
50	50.AC0966	334.614	167.307	508.103	254.052	318.273	159.136	465.941	232.97	1338.23	1243.17	133532	116471	0.133532	0.116471	0.071723	0.0669693	7.34428e+06	6.40593e+06	0.00734428	0.00640593	17
51	51.AC0970	338.924	169.462	464.34	232.17	318.157	159.078	435.913	217.957	1269.88	1192.08	123603	108926	0.123603	0.108926	0.0686653	0.0627333	6.79816e+06	5.99093e+06	0.00679816	0.00599093	14
52	52.AC0974	327.488	163.744	448.669	224.335	296.413	148.207	384.299	192.15	1227.04	1089.13	115402	89465.8	0.115402	0.0894658	0.0671381	0.0578749	6.34709e+06	4.92062e+06	0.00634709	0.00492062	13
53	53.AC0979	308.115	154.057	457.39	228.695	257.657	128.828	382.471	191.235	1214.35	1015.41	110685	77398	0.110685	0.077398	0.0645872	0.0523876	6.08768e+06	4.25689e+06	0.00608768	0.00425689	8
54	54.AC0987	297.002	148.501	419.616	209.808	245.432	122.716	318.325	159.162	1134.28	889.592	97881.5	61360.8	0.0978815	0.0613608	0.0555096	0.0474561	5.38348e+06	3.37484e+06	0.00538348	0.00337484	12
55	55.AC0933	256.372	128.186	305.318	152.659	242.409	121.204	288.68	144.34	884.252	836.083	61477	54961.1	0.061477	0.0549611	0.0587361	0.0534681	3.38124e+06	3.02286e+06	0.00338124	0.00302286	0
	Total	19282.8	9641.41	24304.2	12152.1	16849.5	8424.74	21370.4	10685.2	68838.3	60951.7	6.84494e+06	5.5872e+06	6.84494	5.5872	3.80892	3.38282	3.76472e+08	3.07296e+08	0.376472	0.307296	1697
	Average	350.597	175.298	441.894	220.947	306.354	153.177	388.552	194.276	1251.61	1108.21	124453	101585	0.124453	0.101585	0.0692531	0.0615058	6.84494e+06	5.5872e+06	0.00684494	0.0055872	30.8545
	SD	58.5922	29.2961	74.5433	37.2716	94.5634	47.2817	117.397	58.6983	201.737	334.465	32285.3	34846	0.0322853	0.034846	0.00988356	0.017012	1.77569e+06	1.91653e+06	0.00177569	0.00191653	25.7757
	Min	117.941	58.9705	149.725	74.8626	0	0	0	0	422.097	0	13869.1	0	0.0138691	0	0.028558	0	762803	0	0.000762803	0	0
	Max	419.624	209.812	525.508	262.754	396.461	198.231	491.327	245.663	1427.9	1346.19	157123	136611	0.157123	0.136611	0.0777568	0.0740103	8.64179e+06	7.51362e+06	0.00864179	0.00751362	89
