# Supplementary material for: Structome Analysis of Virulent Mycobacterium tuberculosis, Which Survives with Only 700 Ribosomes per 0.1 fl of Cytoplasm
Source: PLoS One. 2015 Jan 28;10(1):e0117109. doi: 10.1371/journal.pone.0117109 (PMC4309607; doi:10.1371/journal.pone.0117109)
Supplement: S5 Table — (XLSX) [file pone.0117109.s010.xlsx]

## Sheet: Cell #5
order of section	Photo (negative) number	short axis (OM diameter) (nm)	short axis (OM radius) (nm)	long axis (OM diameter) (nm)	long axis (OM radius) (nm)	short axis (diameter, PM) (nm)	short axis (radius, PM) (nm)	long axis (diameter, PM) (nm)	long axis (radius, PM) (nm)	Perimeter of OM of the section (nm)	Perimeter of PM of the section (nm)	Area of bacillus cross section (nm2)	Area of cytoplasm (nm2)	Area of bacillus cross section (µm2)	Area of cytoplasm (µm2)	Sueface area of OM (µm2)	Sueface area of PM (µm2)	Volume of bacillus cross section (nm3)	Volume of cytoplasm cross section (nm3)	Volume of bacillus cross section (µm3)	Volume of cytoplasm cross section (µm3)	number of ribosomes
1	AC0589	177.093	88.5464	177.187	88.5936	0	0	0	0	556.504	0	24644.7	0	0.0246447	0	0.0359938	0	1.35546e+06	0	0.00135546	0	0
2	AC059	235.406	117.703	243.564	121.782	0	0	0	0	752.362	0	45031.9	0	0.0450319	0	0.045352	0.0126452	2.47675e+06	0	0.00247675	0	0
3	AC0597	246.666	123.333	316.929	158.465	117.649	58.8246	169.717	84.8584	896.801	459.825	61399	15682.1	0.061399	0.0156821	0.0544463	0.0324526	3.37695e+06	862514	0.00337695	0.000862514	0
4	AC0601	276.85	138.425	402.172	201.086	213.896	106.948	239.008	119.504	1083.07	720.269	87447.2	40151.7	0.0874472	0.0401517	0.0602092	0.042887	4.8096e+06	2.20834e+06	0.0048096	0.00220834	0
5	AC0605	269.013	134.506	420.612	210.306	209.83	104.915	311.6	155.8	1106.36	839.257	88867.7	51351.7	0.0888677	0.0513517	0.0614814	0.0482035	4.88772e+06	2.82434e+06	0.00488772	0.00282434	11
6	AC0609	288.484	144.242	420.006	210.003	235.057	117.528	329.392	164.696	1129.33	913.598	95162.9	60810.2	0.0951629	0.0608102	0.0648198	0.0535065	5.23396e+06	3.34456e+06	0.00523396	0.00334456	16
7	AC0612	319.741	159.871	449.726	224.863	272.365	136.182	374.023	187.011	1227.76	1032.09	112937	80009	0.112937	0.080009	0.0686605	0.0584113	6.21154e+06	4.40049e+06	0.00621154	0.00440049	7
8	AC0616	325.451	162.726	470.202	235.101	290.256	145.128	392.419	196.209	1268.99	1091.95	120188	89458.2	0.120188	0.0894582	0.0669339	0.058094	6.61034e+06	4.9202e+06	0.00661034	0.0049202	7
9	AC0620	298.162	149.081	431.716	215.858	276.427	138.213	363.905	181.953	1164.97	1020.56	101097	79005.7	0.101097	0.0790057	0.0663984	0.0591198	5.56035e+06	4.34531e+06	0.00556035	0.00434531	12
10	AC0624	336.264	168.132	449.702	224.851	315.987	157.994	391.087	195.543	1249.51	1129.26	118767	97058.4	0.118767	0.0970584	0.0681027	0.0619942	6.53217e+06	5.33821e+06	0.00653217	0.00533821	17
11	AC0628	320.758	160.379	449.675	224.837	296.613	148.306	404.226	202.113	1226.95	1125.08	113283	94168.1	0.113283	0.0941681	0.0685746	0.0635155	6.23057e+06	5.17925e+06	0.00623057	0.00517925	37
12	AC0632	323.924	161.962	472.198	236.099	300.807	150.404	431.986	215.993	1266.68	1184.57	120132	102058	0.120132	0.102058	0.0682373	0.0609646	6.60725e+06	5.6132e+06	0.00660725	0.0056132	29
13	AC0636	282.977	141.488	469.414	234.707	240.736	120.368	396.627	198.313	1214.68	1032.32	104327	74991.8	0.104327	0.0749918	0.0682007	0.0597407	5.73799e+06	4.12455e+06	0.00573799	0.00412455	14
14	AC0640	326.64	163.32	467.211	233.605	292.732	146.366	417.982	208.991	1265.34	1140.07	119859	96098.6	0.119859	0.0960986	0.0689774	0.063604	6.59226e+06	5.28542e+06	0.00659226	0.00528542	57
15	AC0712	321.977	160.988	458.357	229.178	294.654	147.327	437.636	218.818	1242.92	1172.8	115909	101278	0.115909	0.101278	0.068197	0.0632487	6.37501e+06	5.57028e+06	0.00637501	0.00557028	41
16	AC0729	336.519	168.26	442.643	221.322	312.759	156.379	391.115	195.557	1236.97	1127.15	116991	96073.6	0.116991	0.0960736	0.0696878	0.0635108	6.43452e+06	5.28405e+06	0.00643452	0.00528405	19
17	AC0774	371.797	185.899	448.231	224.115	337.316	168.658	403.997	201.999	1297.13	1182.33	130887	107030	0.130887	0.10703	0.0718215	0.0667145	7.1988e+06	5.88665e+06	0.0071988	0.00588665	37
18	AC0737	362.687	181.344	466.087	233.044	336.17	168.085	437.884	218.942	1314.56	1243.65	132767	115613	0.132767	0.115613	0.0734883	0.0686661	7.30217e+06	6.35873e+06	0.00730217	0.00635873	21
19	AC0741	356.127	178.064	498.195	249.098	328.346	164.173	449.859	224.93	1357.75	1253.3	139346	116011	0.139346	0.116011	0.0737873	0.0682601	7.66404e+06	6.38059e+06	0.00766404	0.00638059	25
20	AC0745	364.916	182.458	471.626	235.813	339.26	169.63	433.744	216.872	1325.43	1228.89	135170	115573	0.13517	0.115573	0.0732315	0.0672849	7.43436e+06	6.3565e+06	0.00743436	0.0063565	22
21	AC0749	358.521	179.26	482.911	241.455	325.605	162.802	436.967	218.483	1337.53	1217.84	135979	111745	0.135979	0.111745	0.0716954	0.0648692	7.47883e+06	6.14599e+06	0.00747883	0.00614599	39
22	AC0831	367.675	183.838	435.065	217.533	327.304	163.652	391.728	195.864	1269.57	1141.04	125635	100699	0.125635	0.100699	0.0700939	0.0633788	6.9099e+06	5.53845e+06	0.0069099	0.00553845	29
23	AC0873	361.375	180.688	420.532	210.266	164.554	82.277	382.865	191.433	1237.59	1147.3	119357	98963.2	0.119357	0.0989632	0.0694227	0.0634301	6.56464e+06	5.44298e+06	0.00656464	0.00544298	51
24	AC0837	353.222	176.611	454.94	227.47	310.201	155.101	409.832	204.916	1279.3	1163.65	126209	99847.9	0.126209	0.0998479	0.0705697	0.0638795	6.94151e+06	5.49163e+06	0.00694151	0.00549163	51
25	AC0843	358.049	179.024	454.163	227.082	317.307	158.653	397.059	198.53	1286.87	1159.24	127716	98951.9	0.127716	0.0989519	0.0696707	0.0628502	7.02436e+06	5.44236e+06	0.00702436	0.00544236	31
26	AC0847	353.121	176.56	433.683	216.841	314.711	157.356	386.048	193.024	1246.61	1126.22	120278	95420.8	0.120278	0.0954208	0.0672208	0.0612791	6.61528e+06	5.24814e+06	0.00661528	0.00524814	44
27	AC0852	357.245	178.622	398.487	199.243	320.986	160.493	372.803	186.402	1197.79	1102.11	111807	93984.4	0.111807	0.0939844	0.0666201	0.0610021	6.1494e+06	5.16914e+06	0.0061494	0.00516914	37
28	AC0857	358.841	179.42	408.713	204.356	324.525	162.262	371.441	185.72	1224.76	1116.14	115189	94673.2	0.115189	0.0946732	0.0680159	0.0618166	6.33537e+06	5.20703e+06	0.00633537	0.00520703	27
29	AC0863	360.094	180.047	422.15	211.075	320.412	160.206	389.849	194.924	1248.54	1131.73	119391	98106	0.119391	0.098106	0.0695295	0.0624525	6.56651e+06	5.39583e+06	0.00656651	0.00539583	29
30	AC0900	363.738	181.869	439.069	219.535	328.988	164.494	381.205	190.602	1279.81	1139.27	125433	98498.2	0.125433	0.0984982	0.0701642	0.0628877	6.8988e+06	5.4174e+06	0.0068988	0.0054174	64
31	AC0905	395.776	197.888	409.393	204.697	340.826	170.413	378.178	189.089	1271.62	1147.56	127257	101232	0.127257	0.101232	0.0693663	0.0627134	6.99911e+06	5.56777e+06	0.00699911	0.00556777	38
32	AC0909	358.039	179.02	429.573	214.787	323.573	161.786	386.124	193.062	1250.79	1132.93	120797	98127.1	0.120797	0.0981271	0.0686336	0.0624664	6.64386e+06	5.39699e+06	0.00664386	0.00539699	43
33	AC0914	360.255	180.127	424.35	212.175	324.97	162.485	387.927	193.963	1244.98	1138.57	120067	99010.8	0.120067	0.0990108	0.0694389	0.0634363	6.60368e+06	5.44559e+06	0.00660368	0.00544559	27
34	AC0918	366.169	183.085	442.134	221.067	332.194	166.097	398.072	199.036	1280.07	1168.2	127153	103859	0.127153	0.103859	0.0695729	0.0636561	6.9934e+06	5.71223e+06	0.0069934	0.00571223	24
35	AC0923	357.248	178.624	429.894	214.947	320.385	160.193	392.82	196.41	1249.85	1146.57	120620	98845.3	0.12062	0.0988453	0.0704679	0.0651139	6.63412e+06	5.43649e+06	0.00663412	0.00543649	39
36	AC0927	371.534	185.767	456.715	228.358	339.769	169.884	411.656	205.828	1312.62	1221.21	133271	109852	0.133271	0.109852	0.0725699	0.0677422	7.32988e+06	6.04186e+06	0.00732988	0.00604186	31
37	AC0931	364.981	182.491	471.557	235.778	323.419	161.71	423.906	211.953	1326.29	1242.14	135175	107678	0.135175	0.107678	0.0728187	0.0675869	7.4346e+06	5.92227e+06	0.0074346	0.00592227	42
38	AC0939	366.743	183.371	467.507	233.753	321.529	160.765	430.118	215.059	1321.66	1215.56	134660	108617	0.13466	0.108617	0.0746715	0.0681483	7.40632e+06	5.97394e+06	0.00740632	0.00597394	23
39	AC0943	380.318	190.159	497.169	248.584	337.871	168.936	446.251	223.125	1393.66	1262.56	148505	118419	0.148505	0.118419	0.0771479	0.0695907	8.16777e+06	6.51303e+06	0.00816777	0.00651303	72
40	AC0947	382.602	191.301	505.313	252.656	336.272	168.136	454.793	227.396	1411.72	1268.02	151844	120114	0.151844	0.120114	0.0775152	0.0692899	8.35142e+06	6.60627e+06	0.00835142	0.00660627	48
41	AC0951	391.076	195.538	495.794	247.897	337.463	168.732	443.399	221.7	1407.02	1251.62	152283	117520	0.152283	0.11752	0.0770703	0.069359	8.37559e+06	6.46359e+06	0.00837559	0.00646359	19
42	AC0955	386.587	193.293	493.59	246.795	340.323	170.161	454.283	227.142	1395.54	1270.53	149866	121425	0.149866	0.121425	0.0767355	0.0701561	8.24264e+06	6.67837e+06	0.00824264	0.00667837	58
43	AC0959	395.009	197.505	485.611	242.805	363.898	181.949	444.008	222.004	1394.85	1280.6	150656	126900	0.150656	0.1269	0.0781813	0.0718342	8.28606e+06	6.97948e+06	0.00828606	0.00697948	32
44	AC0963	415.686	207.843	498.264	249.132	370.298	185.149	466.812	233.406	1448.11	1331.55	162673	135763	0.162673	0.135763	0.0771612	0.0708193	8.94699e+06	7.46698e+06	0.00894699	0.00746698	45
45	AC0967	384.78	192.39	472.97	236.485	346.128	173.064	431.417	215.709	1357.75	1243.7	142934	117280	0.142934	0.11728	0.0755538	0.0691898	7.86138e+06	6.4504e+06	0.00786138	0.0064504	29
46	AC0971	373.575	186.788	499.969	249.984	342.711	171.356	449.336	224.668	1389.66	1272.3	146694	120945	0.146694	0.120945	0.0785967	0.0725899	8.06815e+06	6.652e+06	0.00806815	0.006652	53
47	AC0975	388.189	194.095	536.011	268.005	351.074	175.537	493.043	246.522	1468.4	1367.34	163421	135948	0.163421	0.135948	0.077995	0.0729519	8.98813e+06	7.47715e+06	0.00898813	0.00747715	63
48	AC0980	372.205	186.103	489.055	244.528	348.129	174.064	450.621	225.311	1367.78	1285.46	142965	123209	0.142965	0.123209	0.0756148	0.0704087	7.86309e+06	6.77648e+06	0.00786309	0.00677648	27
49	AC0984	397.209	198.604	474.406	237.203	353.92	176.96	440.738	220.369	1381.85	1274.85	147999	122511	0.147999	0.122511	0.0724111	0.0672497	8.13996e+06	6.73811e+06	0.00813996	0.00673811	26
50	AC0988	357.406	178.703	428.464	214.232	318.067	159.034	405.981	202.991	1251.28	1170.59	120273	101418	0.120273	0.101418	0.071716	0.0662621	6.61499e+06	5.57799e+06	0.00661499	0.00557799	55
51	AC0992	383.496	191.748	466.194	233.097	337.333	168.667	439.548	219.774	1356.57	1238.94	140417	116454	0.140417	0.116454	0.0759418	0.0687737	7.72291e+06	6.40499e+06	0.00772291	0.00640499	55
52	AC0996	387.071	193.535	493.654	246.827	341.05	170.525	451.439	225.72	1404.95	1261.92	150073	120922	0.150073	0.120922	0.0766257	0.0697275	8.25402e+06	6.65074e+06	0.00825402	0.00665074	48
53	AC1000	381.944	190.972	485.35	242.675	329.972	164.986	464.608	232.304	1381.44	1273.63	145594	120407	0.145594	0.120407	0.077794	0.0717056	8.00769e+06	6.6224e+06	0.00800769	0.0066224	37
54	AC1003	410.983	205.492	498.14	249.07	356.25	178.125	476.143	238.071	1447.43	1333.85	160792	133224	0.160792	0.133224	0.0777267	0.0712309	8.84357e+06	7.32731e+06	0.00884357	0.00732731	68
55	AC1155	392.116	196.058	478.995	239.497	342.616	171.308	439.416	219.708	1379	1256.37	147515	118243	0.147515	0.118243	0.0765731	0.0694068	8.1133e+06	6.50334e+06	0.0081133	0.00650334	41
56	AC1157	387.903	193.952	496.201	248.101	340.021	170.011	449.519	224.76	1405.48	1267.52	151172	120045	0.151172	0.120045	0.0769851	0.0687945	8.31446e+06	6.60248e+06	0.00831446	0.00660248	53
57	AC1160	377.622	188.811	496.142	248.071	336.168	168.084	437.828	218.914	1393.98	1234.1	147148	115598	0.147148	0.115598	0.0758086	0.0668288	8.09311e+06	6.35789e+06	0.00809311	0.00635789	33
58	AC1162	378.664	189.332	478.685	239.342	329.872	164.936	413.417	206.708	1362.7	1196.04	142362	107108	0.142362	0.107108	0.0735688	0.0635314	7.8299e+06	5.89096e+06	0.0078299	0.00589096	35
59	AC1164	363.188	181.594	462.046	231.023	311.145	155.572	383.363	191.682	1312.53	1114.19	131797	93683.4	0.131797	0.0936834	0.0719811	0.0593893	7.24885e+06	5.15258e+06	0.00724885	0.00515258	29
60	AC1166	327.152	163.576	490.086	245.043	279.724	139.862	373.515	186.758	1304.96	1045.42	125925	82059.4	0.125925	0.0820594	0.0675242	0.0525173	6.92587e+06	4.51327e+06	0.00692587	0.00451327	26
61	AC1169	323.173	161.586	401.382	200.691	246.305	123.152	293.28	146.64	1150.46	864.303	101878	56734.3	0.101878	0.0567343	0.0618212	0.0431119	5.60331e+06	3.12039e+06	0.00560331	0.00312039	9
62	AC117	303.653	151.826	387.133	193.567	218.983	109.491	219.864	109.932	1097.58	703.401	92326.7	37814.1	0.0923267	0.0378141	0.0536134	0.0307852	5.07797e+06	2.07977e+06	0.00507797	0.00207977	5
63	AC1174	217.327	108.663	314.95	157.475	103.809	51.9045	150.973	75.4863	851.993	416.062	53758.2	12309	0.0537582	0.012309	0.0581614	0.0416651	2.9567e+06	676995	0.0029567	0.000676995	0
	Total	21933	10966.5	28131.9	14065.9	18711.5	9355.76	24278.4	12139.2	79567	69239.1	7.80108e+06	6.04659e+06	7.80108	6.04659	4.39697	3.8387	4.29059e+08	3.32562e+08	0.429059	0.332562	2007
	Average	348.143	174.072	446.538	223.269	297.008	148.504	385.371	192.686	1262.97	1099.03	123827	95977.6	0.123827	0.0959776	0.0697931	0.0609318	6.81046e+06	5.27877e+06	0.00681046	0.00527877	31.8571
	SD	47.029	23.5145	59.3959	29.698	76.2676	38.1338	96.2348	48.1174	160.559	270.705	27218.6	31145.9	0.0272186	0.0311459	0.00772451	0.0133739	1.49702e+06	1.71303e+06	0.00149702	0.00171303	18.1906
	Min	177.093	88.5464	177.187	88.5936	0	0	0	0	556.504	0	24644.7	0	0.0246447	0	0.0359938	0	1.35546e+06	0	0.00135546	0	0
	Max	415.686	207.843	536.011	268.005	370.298	185.149	493.043	246.522	1468.4	1367.34	163421	135948	0.163421	0.135948	0.0785967	0.0729519	8.98813e+06	7.47715e+06	0.00898813	0.00747715	72
